# Supplementary material for: Decoding Thalamic Glial Interplay in Multiple Sclerosis Through Proton Magnetic Resonance Spectroscopy and Positron Emission Tomography
Source: Int J Mol Sci. 2025 Sep 5;26(17):8656. doi: 10.3390/ijms26178656 (PMC12428814; doi:10.3390/ijms26178656)
Supplement: Supplementary file 1 [file ijms-26-08656-s001.zip]

Archive with 1 entries (1 files):
- ijms-3805975-supplementary.pdf
